# Supplementary material for: Genetic diversity and structure of the critically endangered Artocarpus annulatus, a crop wild relative of jackfruit (A. heterophyllus)
Source: PeerJ. 2020 Sep 21;8:e9897. doi: 10.7717/peerj.9897 (PMC7513743; doi:10.7717/peerj.9897)
Supplement: Data S1 [file peerj-08-9897-s001.xlsx]

## Sheet: Sheet1
Sample	Pop	Size class	MAA26		MAA156		MAA182		MAA178 A		MAA178 B		MAA196		MAA122		MAA140		MAA105
EG601	1	Mature	274	278	283	283	160	170.3	0	0	250	252	275.9	280	252	252	135	135	263	263
EG602	1	Sapling	0	0	281.3	283.4	0	0	0	0	0	0	0	0	0	0	0	0	0	0
EG603	1	Sapling	274	278	283.1	283.1	170.3	170.3	234	248	252	252	276.4	276.4	252	252	135	135	263	263
EG604	1	Sapling	274.4	278	281.4	283	0	0	0	0	0	0	0	0	0	0	0	0	0	0
EG605	1	Sapling	0	0	0	0	0	0	234	234	249.9	249.9	276.3	276.3	0	0	0	0	0	0
EG606	1	Sapling	272	278.3	283.4	283.4	160	170.3	234	248	250	252	276.2	280	0	0	135	135	263	263
EG607	1	Sapling	274	278	283.4	283.4	159.9	170.2	248	248	250	252	276	280	252	252	135	135	263	263
EG608	1	Sapling	266	266	281.2	283.3	0	0	234.4	248	252	252	276.2	281.5	0	0	0	0	0	0
EG609	1	Sapling	0	0	0	0	0	0	234.4	234	250	252	276.2	280	0	0	0	0	0	0
EG610	1	Sapling	274.3	274.3	273	283.4	160	170.3	234	248	250	252	276.1	276.1	252	252.3	135	135	263	263
EG611	1	Sapling	0	0	283.4	283.4	0	0	234.4	250	252	252	276.2	281.8	0	0	0	0	0	0
EG612	1	Sapling	0	0	0	0	0	0	234.3	248	250	250	276.1	280	0	0	0	0	0	0
EG613	1	Sapling	274.1	274.1	283.4	283.4	170.3	170.3	234	246	250	250	276.2	280	0	0	135	135	261	261
EG614	1	Sapling	274.3	274.3	283.4	283.4	160	170.3	234	246	248	248	276.2	280	252	252.3	135	135	262.8	263
EG615	1	Sapling	274	278	273.3	283.4	160.1	160.1	234	246	248	248	276	280.3	252	252.3	135	135	262.8	263
EG616	1	Mature	274	274	273.2	283.4	170.1	170.1	0	0	0	0	0	0	0	0	0	0	262.8	263
EG617	1	Mature	274.3	274.3	273.2	283.4	159.8	170.1	234	240	248	252	275.9	275.9	252	252.3	135.2	135.2	262.8	263
EG618	1	Mature	274.3	274.3	283.3	283.4	170	170	234	240	252	252	275.8	280	252	252.3	135.2	135.2	262.8	263
EG619	1	Sapling	274.3	274.3	273.2	283.4	159.6	169.9	234	240	250	252	275.8	280	252	252.3	135.2	135.2	262.8	263
EG620	1	Mature	274.3	274.3	283.3	283.4	170	170	0	0	250	252	275.8	280	252	252.3	135.2	135.2	262.8	263
EG621	1	Sapling	0	0	283.3	283.3	0	0	234.1	248	250	252	276.2	280	0	0	0	0	0	0
EG622	1	seedling	274.3	274.3	283.3	283.4	170	170	234	234	250	252	275.5	280	252	252.3	135.2	135.2	262.8	263
EG639	2	mature	274.3	274.3	273	283.4	170	170	234	248	250	252	275.8	280	252	252.3	135.2	135.2	261	261
EG640	2	Mature	274.3	274.3	273	283.4	170	170	234	234	250	250	276.1	275.9	252	252.3	135.2	135.2	261	261
EG641	2	Sapling	274.1	276.1	283	283	170	170	234	248	0	0	276.1	280	252	252.3	135.2	135.2	263	263
EG642	2	Sapling	276.1	276.1	273.4	283.4	170	170	246	248	250	252	275.7	280	252	252.3	135.2	135.2	263	263
EG643	2	seedling	274.1	276.4	273	283	170	170	234	234	250	250	275.7	280	252	252.3	135.2	135.2	263	263
EG644	2	Seedling	274	274	273.4	283.4	170	170	234	248	250	250	275.6	275.9	0	0	0	0	263	263
EG645	2	Mature	274.3	274.3	283.4	283.4	170	170	248	248	250	250	275.6	281.8	252	252.3	134.8	134.8	263	263
EG646	2	Sapling	0	0	283.3	283.3	0	0	234.1	248	250	252	275.9	280	0	0	0	0	0	0
EG647	2	Sapling	276	278	273.4	283.4	170	170	234	248	250	250	275.5	275.9	0	0	0	0	263	263
EG648	2	Mature	278.3	278.3	273.4	283.4	170	170	248	248	250	250	275.8	280	252	252.3	134.7	134.7	263	263
EG649	2	sapling	0	0	0	0	0	0	234.3	248	250	252	275.8	280	0	0	0	0	0	0
EG650	2	Sapling	274.3	274.3	273.4	283.4	170	170	248	248	250	252	276	275.9	252	252.3	134.8	134.8	263	263
EG651	2	Mature	274	274	283.4	283.4	170	170	234	248	250	250	276.1	280	0	0	0	0	263	263
EG652	2	mature	274	278	283.4	283.4	170	170	0	0	276	280	247.7	247.7	0	0	0	0	263	263
EG653	2	Mature	274.1	276.4	273.4	283.4	170	170	248	248	250	250	276	280	252	252.3	134.8	134.8	263	263
EG654	2	Mature	274.1	276.3	257	265	170	170	248	248	250	254	276	280	252	252.3	134.8	134.8	249	249
EG655	2	Sapling	274.2	274.2	273.1	283.3	0	0	234.3	248	250	249.6	275.8	280	0	0	0	0	0	0
EG656	2	Sapling	274	274	273.4	283.4	170	170	248	248	250	250	275.6	275.6	0	0	0	0	263	263
EG657	2	Sapling	0	0	0	0	0	0	234	248	250	250	275.8	275.8	0	0	0	0	0	0
EG658	2	sapling	0	0	0	0	0	0	234.4	247.6	249.6	249.6	275.8	275.8	0	0	0	0	0	0
EG659	2	Sapling	0	0	273.3	283.4	0	0	234.4	248	250	252	275.7	280	0	0	0	0	0	0
EG660	2	Sapling	0	0	283.3	283.3	0	0	234.4	247.7	249.6	249.6	275.8	295.6	0	0	0	0	0	0
EG661	2	Mature	274.3	274.3	273.4	283.4	170	170	248	248	250	252	275.6	280	252	252.3	134.8	134.8	263	263
EG662	2	Mature	274	278	283.4	283.4	170	170	234	234	250	252	275.6	280	252	252.3	134.8	134.8	263	263
EG663	2	seedling	274	274	283.4	283.4	170	170	234	240	248	252	275.6	281.8	252	252.3	134.8	134.8	263	263
EG664	2	Mature	274	278	273.4	283.4	170	170	248	248	250	252	275.7	275.7	252	252.3	134.8	134.8	263	263
EG665	3	Sapling	0	0	0	0	0	0	234	248	0	0	276.1	276.1	0	0	0	0	0	0
EG666	3	Mature	274	278	273.4	283.4	170	170	248	248	250	250	0	0	252	252.3	135.1	135.1	263	263
EG667	3	Sapling	274	274	283.4	283.4	170	170	248	248	250	250	275.8	275.8	252	252	135.1	135.1	263	263
EG668	3	Sapling	274	278.3	273.4	283.4	170	170	234	248	250	264	276.3	281.8	252	252.3	135.1	135.1	263	263
EG669	3	mature	274.3	274.3	273.4	283.4	170	170	234	248	250	250	275.8	280	252	252.3	135.1	135.1	263	263
EG670	3	Mature	274.3	274.3	273.4	283.4	170	170	234	234	250	250	0	0	252	252.3	135.1	135.1	263	263
EG671	3	Mature	274.3	274.3	273.4	283.4	170	170	234	248	250	250	276.4	281.6	252	252.3	135.1	135.1	263	263
EG672	3	Mature	274	274	273.4	283.4	170	170	0	0	250	250	276.2	281.5	0	0	0	0	263	263
EG673	3	Mature	0	0	273.4	283.4	170	170	248	248	250	250	276.2	276.2	0	0	0	0	263	263
EG674	3	Mature	274.3	274.3	273.4	283.4	170	170	248	248	250	250	275.9	282	252	252.3	134.9	134.9	263	263
EG675	3	Mature	274	278	273.4	283.4	170	170	234	248	0	0	275.9	275.9	252	252.3	134.9	134.9	265	265
EG676	3	Sapling	274	274	283.4	283.4	170	170	248	248	0	0	276	276	252	252.3	134.9	134.9	262.8	262.8
EG677	3	Mature	274.3	274.3	283.4	283.4	170	170	248	248	250	250	276.1	276.1	252	252.3	134.9	134.9	262.8	262.8
EG678	3	Mature	274.1	278.3	273.4	283.4	170	170	234	248	250	250	0	0	252	252.3	134.9	134.9	261	261
EG679	3	Mature	274	278	273	283	170	170	234	248	0	0	276.4	281.8	252	252.3	134.9	134.9	263	263
EG680	3	Sapling	0	0	273.4	283.4	0	0	234.4	247.6	0	0	275.8	280	0	0	0	0	0	0
EG681	3	Mature	274	278	273	283	170	170	234	248	250	250	276.2	276.2	252	252.3	134.9	134.9	263	263
EG682	3	Sapling	273.9	277.8	272.9	283	0	0	234.3	247.6	0	0	275.9	280	0	0	0	0	0	0
EG683	3	Mature	274	278	273.4	283.4	170	170	234	248	0	0	275.9	276.2	252	252.3	134.9	134.9	263.2	263.2
EG684	3	Sapling	274	274	283.4	283.4	170	170	248	248	250	250	276.1	276.2	0	0	0	0	264.6	264.6
EG685	3	Sapling	0	0	0	0	0	0	234.2	247.6	0	0	275.9	276.2	0	0	0	0	0	0
NZ985	4	Mature	274	278	283	283	170	170	248	248	250	250	276	280	252	252	135	135	262.8	262.8
NZ986	4	Seedling	274.1	278.3	283	283	170	170	248	248	250	250	275.9	280	252	252	135	135	263	263
NZ987	4	Seedling	274	278	283	283	170	170	234	234	250	250	267.8	280	252	252	0	0	263	263
NZ988	4	Seedling	274	278	283	283	170	170	234	234	250	250	276.1	276.2	252	252	135	135	263	263
NZ989	4	Seedling	274	278	283	283	170	170	0	0	276	276	276	280	252	252	135	135	263.1	263.1
NZ990	4	Seedling	274.3	274.3	283	283	170	170	234	234	250	250	276	280	252	252	135	135	263.1	263.1
NZ991	4	sapling	274	278	283	283	170	170	248	248	250	250	276	276	252	252	135	135	263.1	263.1
NZ992	4	Mature	274	278	283	283	170	170	234	248	250	250	267.6	275.7	252	252	135	135	251	262.8
NZ993	4	Mature	274.1	276.4	283	283	170	170	248	248	250	250	267.8	276	252	252	135	135	262.9	262.9
NZ994	4	Mature	274.3	274.3	283	283	170	170	248	248	0	0	267.7	280	252	252	135	135	263.1	263.1
NZ995	4	Mature	274	278	283	283	170	170	248	248	0	0	276	276	252	252	0	0	262.9	262.9
NZ996	4	Mature	274.3	274.3	283	283	170	170	0	0	250	252	268	276.2	252	252	134.8	134.8	263.1	263.1
NZ997	4	Sapling	274	278	283	283	170	170	0	0	0	0	0	0	252	252	134.8	134.8	263	263
NZ998	4	Sapling	274.3	274.3	283	283	170	170	234	248	250	250	276.1	276.1	252	252	134.8	134.8	263.1	263.1
NZ1001	4	Seedling	274.3	274.3	283.4	283.4	170	170	248	248	0	0	267.7	282	252	252	134.8	134.8	265	265
NZ1003	5	Sapling	274.3	274.3	283.4	283.4	170	170	234	248	250	250	268	280	252	252	134.8	134.8	263	263
NZ1004	5	mature	274	278	283	283	170	170	234	248	0	0	276	280	252	252	134.8	134.8	251	263
NZ1005	5	Sapling	274.3	274.3	283.4	283.4	170	170	0	0	250	250	276	276	252	252	134.8	134.8	263	263
NZ1006	5	Mature	274.3	274.3	283.4	283.4	170	170	234	248	0	0	276.2	282	252	252	0	0	262.9	262.9
NZ1007	5	Sapling	0	0	0	0	0	0	248	248	0	0	275.8	280	0	0	0	0	0	0
NZ1008	5	Seedling	274.4	278.3	283.4	283.4	0	0	247.7	247.7	0	0	275.8	280	0	0	0	0	0	0
NZ1009	5	Seedling	274.3	274.3	283.4	283.4	170	170	234	248	250	250	276.3	282	252	252	134.9	134.9	262.9	262.9
NZ1010	5	Seedling	278.3	278.3	283	283	170	170	246	248	250	252	276.4	282	252	252	134.9	134.9	251	262.8
NZ1011	5	Seedling	274	278	283	283	170	170	234	248	250	250	275.7	275.7	252	252	134.9	134.9	262.9	262.9
NZ1012	5	Seedling	274	278	273.4	283.4	170	170	246	248	250	250	276.2	276.2	252	252	134.9	134.9	251	262.8
NZ1013	5	Seedling	274	278	273.4	283.4	170	170	234	234	250	250	276.1	282	252	252	134.9	134.9	251	262.8
NZ1014	5	Sapling	274.3	274.3	283.2	283.2	0	0	248	248	252	252	276	276	0	0	0	0	0	0
NZ1015	5	Sapling	274	278.1	283.3	283.3	0	0	234.4	247.7	249.6	250	267.6	275.7	0	0	0	0	0	0
NZ1016	5	Seedling	274	278.2	283	283	0	0	234.4	247.7	249.6	250	275.7	275.7	0	0	0	0	0	0
NZ1017	5	Seedling	274.3	274.3	273.4	283.4	170	170	248	248	250	250	275.9	280	252	252	134.9	134.9	263.1	263.1
NZ1018	5	Sapling	274	278	283.4	283.4	170	170	234	234	250	250	276	276	252	252	134.9	134.9	263.2	263.2
NZ1019	5	Seedling	274	278	283	283	0	0	234.4	247.6	249.6	250	275.7	280	0	0	0	0	0	0
NZ1020	5	Seedling	274.3	274.3	283.4	283.4	170	170	246	248	250	250	275.9	275.9	252	252	0	0	251	262.8
NZ1021	5	Sapling	274.3	274.3	283.4	283.4	170	170	246	248	250	252	276	276	252	252	134.8	134.8	251	262.8
NZ1022	5	Seedling	274	274	283	283	0	0	0	0	0	0	0	0	0	0	0	0	0	0
NZ1023	5	Seedling	274.3	274.3	283.4	283.4	170	170	234	246	248	248	276.3	282	252	252	134.8	134.8	263.1	263.1
NZ1024	5	Seedling	274.4	274.4	283	283	0	0	246.3	247.6	249.6	250	275.9	275.9	0	0	0	0	0	0
NZ1025	5	Seedling	274.3	274.3	283.4	283.4	170	170	234	246	250	250	276.2	276.2	252	252	134.8	134.8	263.2	263.2
NZ1026	5	Seedling	274.3	274.3	273.2	283.3	0	0	246	246	250	252	275.8	275.8	0	0	0	0	0	0
NZ1027	5	Seedling	274.4	274.4	283.4	283.4	0	0	234.4	247.6	249.6	250	275.8	275.8	0	0	0	0	0	0
NZ1028	5	Sapling	274.3	274.3	283.4	283.4	170	170	234	246	248	250	276.3	282	252	252	0	0	263	263
NZ1029	5	Mature	274.3	274.3	283.4	283.4	170	170	248	248	252	252	276.1	280	252	252	134.9	134.9	263	263
NZ1030	5	Sapling	274	274	283	283	0	0	247.6	248	252	252	275.8	280	0	0	0	0	0	0
NZ1031	5	Sapling	274	274	283	283	0	0	234.3	248	250	252	267.5	280	0	0	0	0	0	0
NZ1032	5	Sapling	277.9	277.9	283	283	0	0	234.4	247.7	249.7	249.7	275.8	275.8	0	0	0	0	0	0
NZ1033	5	Sapling	274	278	283	283	0	0	234.2	247.6	0	0	275.8	275.8	0	0	0	0	0	0
NZ1034	5	Mature	274.3	274.3	283.4	283.4	170	170	234	234	250	250	276.3	282	252	252	134.9	134.9	263	263
NZ1035	5	Sapling	274	278	283.4	283.4	170	170	234	248	252	252	276.1	280	252	252	134.9	134.9	263	263
NZ1036	5	Sapling	274	274	273	283	0	0	234.4	248	0	0	276.1	276.1	0	0	0	0	0	0
NZ1037	5	Sapling	274.3	274.3	283.4	283.4	170	170	234	248	250	250	267.7	275.8	252	252	134.9	134.9	263.2	263.2
NZ1038	5	Seedling	274.3	274.3	283	283	170	170	248	248	250	252	276.3	282	252	252	134.9	134.9	263	263
NZ1039	5	Sapling	274.3	274.3	283	283	170	170	234	248	260	260	276.5	276.5	252	252	134.9	134.9	263	263
NZ1040	5	Seedling	274	278	283	283	170	170	234	246	248	250	276.4	282	252	252	134.9	134.9	263.2	263.2
NZ1041	5	Seedling	274	278	283	283	170	170	234	246	248	250	276.3	282	252	252	134.9	134.9	263.2	263.2
NZ1042	5	Sapling	274	278	273.4	283.4	170	170	248	248	250	252	276.2	276.2	252	252	134.9	134.9	263.2	263.2
NZ1043	5	Mature	261.8	274.4	283	283	170	170	248	248	250	252	276	280	252	252	134.9	134.9	263.2	263.2
NZ1044	5	Seedling	274	278	0	0	0	0	246	248	250	252	276.1	282	252	252	134.9	134.9	0	0
NZ1045	5	Sapling	274	274	283	283	170	170	246	248	0	0	276.2	276.2	0	0	0	0	251	262.8
NZ1046	5	Sapling	0	0	283	283	0	0	234	248	262	262	276	280	0	0	0	0	0	0
NZ1047	5	Seedling	0	0	283	283	0	0	234	234	250	252	275.9	280	0	0	0	0	0	0
NZ1048	5	Mature	274.3	274.3	283	283	170	170	234	248	250	250	268.2	276.3	252	252	135	135	263	263
NZ1049	5	Sapling	0	0	283.4	283.4	0	0	234.3	247.6	249.6	250	275.9	275.9	0	0	0	0	0	0
